# Supplementary material for: Large-scale phenotypic drug screen identifies neuroprotectants in zebrafish and mouse models of retinitis pigmentosa
Source: eLife. 2021 Jun 29;10:e57245. doi: 10.7554/eLife.57245 (PMC8425951; doi:10.7554/eLife.57245)
Supplement: Figure 6—source data 1. [file elife-57245-fig6-data1.csv]

	Control	Control	Control	Control	Control	Control	Control	Control	Control	Control	DHA	DHA	DHA	DHA	DHA	DHA	DHA	DHA	DHA	DHA
1	12.57984	16.89408	17.70048	17.61984	17.01504	19.51488	21.69216	21.20832	20.07936	20.36160	13.58784	15.60384	17.33760	15.84576	14.39424	31.44960	35.72352	34.23168	42.65856	34.11072
2	17.05536	16.32960	17.57952	17.13600	19.07136	14.35392	14.75712	14.55552	14.27328	15.32160	19.03104	14.63616	12.01536	12.70080	10.64448	16.81344	14.27328	13.14432	14.27328	15.07968
3	14.39424	13.38624	15.03936	13.74912	15.03936	14.51520	13.34592	12.90240	14.39424	15.80544	14.19264	9.55584	5.72544	5.40288	6.49152	18.95040	15.68448	14.03136	17.21664	18.26496
4	3.42720	5.68512	6.61248	4.59648	4.35456	7.37856	8.42688	15.03936	11.89440	13.46688	11.73312	13.06368	10.84608	10.40256	7.90272	25.64352	25.03872	27.05472	23.86944	24.75648
5	6.81408	5.56416	7.05600	7.21728	6.73344	9.63648	10.32192	11.81376	11.37024	9.83808	18.14400	20.24064	16.89408	18.78912	16.32960	13.82976	14.27328	13.54752	10.40256	8.38656
6	6.20928	6.81408	5.84640	5.08032	4.87872	6.97536	4.39488	3.58848	4.95936	6.08832	3.87072	5.92704	2.90304	3.06432	3.74976	5.32224	4.83840	3.70944	5.68512	3.87072
7	4.47552	5.20128	5.56416	5.92704	5.08032	15.96672	9.67680	10.44288	10.03968	4.07232	8.62848	6.45120	5.40288	4.67712	4.31424	3.58848	3.58848	4.67712	5.96736	5.32224
8	7.94304	7.13664	5.12064	4.99968	4.79808	6.08832	5.68512	7.05600	6.77376	8.18496	8.62848	7.09632	7.33824	5.68512	11.45088	7.25760	8.18496	9.75744	6.45120	5.72544
9	5.08032	4.51584	4.67712	3.58848	3.30624	4.79808	5.72544	3.95136	6.12864	6.08832	8.87040	9.39456	8.26560	5.48352	4.43520	4.35456	6.49152	4.99968	5.44320	6.24960
10	5.36256	8.26560	5.36256	5.40288	6.81408	5.72544	5.12064	5.08032	5.40288	5.36256	7.86240	6.85440	3.99168	4.39488	5.40288	6.00768	7.13664	9.07200	7.17696	8.18496
11	5.04000	4.67712	4.51584	4.55616	3.54816	4.67712	5.72544	6.08832	5.56416	4.87872	4.19328	6.08832	6.93504	6.81408	7.90272	4.67712	4.55616	6.45120	6.08832	3.58848
12	7.53984	6.93504	6.08832	12.53952	16.12800	34.87680	24.39360	21.53088	26.08704	21.20832	4.99968	6.08832	9.39456	6.08832	10.40256	7.62048	7.25760	8.95104	6.24960	5.44320
13	8.26560	7.53984	8.87040	7.94304	9.95904	9.15264	12.17664	11.89440	7.25760	8.87040	6.37056	8.70912	10.60416	9.83808	9.91872	8.38656	10.20096	13.46688	14.15232	13.26528
14	13.95072	14.95872	10.84608	10.60416	8.26560	5.48352	7.62048	12.09600	11.97504	14.27328	10.28160	9.15264	8.87040	10.80576	10.20096	15.20064	16.32960	18.50688	19.83744	21.32928
15	6.53184	7.86240	8.06400	8.18496	9.03168	10.32192	13.50720	12.94272	12.21696	10.40256	7.66080	9.47520	8.54784	7.25760	12.49920	4.99968	6.08832	4.71744	6.12864	5.20128
16	12.94272	10.88640	11.85408	12.45888	15.72480	19.23264	18.46656	18.02304	19.75680	20.52288	9.23328	7.37856	7.09632	7.94304	6.81408	9.55584	8.78976	8.70912	9.07200	6.57216
17	10.08000	8.95104	10.88640	9.31392	7.29792	5.36256	5.72544	4.67712	4.67712	4.71744	6.45120	4.95936	6.24960	7.13664	5.28192	8.22528	8.87040	6.33024	5.88672	6.08832
